# Supplementary material for: Comprehensive Literature Review of Obstetric Outcomes and Fetal Risk during Pregnancy with Pseudoxanthoma Elasticum
Source: J Clin Med. 2021 Jun 7;10(11):2532. doi: 10.3390/jcm10112532 (PMC8201327; doi:10.3390/jcm10112532)
Supplement: Supplementary file 1 [file jcm-10-02532-s001.zip]

Archive with 1 entries (1 files):
- jcm-1170782-supplementary.pdf
